# Supplementary material for: Inflammation-Based Prognostic Scores in Pancreatic Cancer Patients—A Single-Center Analysis of 1294 Patients within the Last Decade
Source: Cancers (Basel). 2023 Apr 19;15(8):2367. doi: 10.3390/cancers15082367 (PMC10136644; doi:10.3390/cancers15082367)
Supplement: Supplementary file 1 [file cancers-15-02367-s001.zip]

Archive with 1 entries (1 files):
- cancers-2296505-supplementary.pdf
